# Supplementary material for: Primary or Interval Debulking Surgery for Advanced Endometrial Cancer with Carcinosis: A Systematic Review and Individual Patient Data Meta-Analysis of Survival Outcomes
Source: Cancers (Basel). 2025 Mar 19;17(6):1026. doi: 10.3390/cancers17061026 (PMC11940429; doi:10.3390/cancers17061026)
Supplement: Supplementary file 1 [file cancers-17-01026-s001.zip]

Archive with 6 entries (4 files):
- cancers-3494617-supplementary/
- cancers-3494617-supplementary/Supplementary_methods_adv_search.pdf
- cancers-3494617-supplementary/Supplem_results.pdf
- cancers-3494617-supplementary/__MACOSX/
- cancers-3494617-supplementary/__MACOSX/._Supplementary_methods_adv_search.docx
- cancers-3494617-supplementary/__MACOSX/._Supplem_results.docx
